# Supplementary material for: Study of the Bcl-2 Interactome by BiFC Reveals Differences in the Activation Mechanism of Bax and Bak
Source: Cells. 2023 Mar 3;12(5):800. doi: 10.3390/cells12050800 (PMC10000386; doi:10.3390/cells12050800)
Supplement: Supplementary file 1 [file cells-12-00800-s001.zip]

Archive with 1 entries (1 files):
- cells-2106357-supplementary.pdf
